# Supplementary material for: Identifying the Stressors Impacting Rescued Avian Wildlife
Source: Animals (Basel). 2020 Aug 25;10(9):1500. doi: 10.3390/ani10091500 (PMC7552254; doi:10.3390/ani10091500)
Supplement: Supplementary file 1 [file animals-10-01500-s001.zip]

Archive with 1 entries (1 files):
- animals-874684-supplementary.xlsx
