# Supplementary material for: Identifying the Stressors Impacting Rescued Avian Wildlife
Source: Animals (Basel). 2020 Aug 25;10(9):1500. doi: 10.3390/ani10091500 (PMC7552254; doi:10.3390/ani10091500)
Supplement: Supplementary file 1 [file animals-10-01500-s001.zip › animals-874684-supplementary.xlsx]

## Sheet: Preliminary stressor
	Genetic	Heat Stress	Lice	Neurological	Wet	Ants	Disease	Fell in Pool	Fallen from nest	Rubbish Attached	Bullied	Abandoned	Animal Attack	Vehicle	Impact injury
Lorikeet			1		1	1	2	1		1	2	5	4	6	10	34
Magpie								2	1	1	4		1	4	7	20
Pigeon		1				1			2			1	6	1	4	16
Cockatoo											1		3	6	4	14
Rosella										2			3	3	1	9
Duck										2				4	1	7
Dove								1				3	2	1		7
Honey Eater									1		2			2		5
Owl													1	2	1	4
Kookaburra												1		2		3
Frogmouth													1		1	2
Raven	1														1	2
Sparrow									1		1					2
Goose													2			2
Budgie											1					1
Black Bird														1		1
Eggs												1				1
Ibis															1	1
Kakariki															1	1
Kingfisher													1			1
Mallee Fowl														1		1
Nightjar							1									1
Plover												1				1
Swallow															1	1
Chicken																0
Lovebird																0
Total	1	1	1	0	1	2	3	4	5	6	11	12	24	33	33	137

## Sheet: Primary stressor
	Dislocation	Oil	Damaged feet	Diarrhoea	Superficial injury	Feather damage	Bleeding	Physical Abnormality	Abnormal Behaviour	Immobile	Total
Lorikeet		1	1		2	1	2	1	9	26	43
Magpie						2	1	2	4	16	25
Cockatoo				2		1		2	2	16	23
Pigeon	1						4	1	1	11	18
Rosella							3	2	2	4	11
Duck							1	5	1	3	10
Dove							2		2	3	7
Honey Eater									1	5	6
Owl								1		5	6
Kookaburra										2	2
Budgie									1	1	2
Frogmouth							1			1	2
Raven										2	2
Sparrow							1		1		2
Goose										2	2
Unknown										2	2
Black Bird								1			1
Chicken								1			1
Eggs										1	1
Ibis										1	1
Kakariki										1	1
Kingfisher										1	1
Lovebird											0
Mallee Fowl										1	1
Nightjar										1	1
Plover								1			1
Swallow			1								1
Total	1	1	2	2	2	4	15	17	24	105	173

## Sheet: Secondary stressor
	Dehydration	Shock	Shot	Wet wings	Brain trauma	Dislocation	Exhaustion	Parasite related	Weak	Broken beak	Neurological	Heat stress	Feather Damage	Infection	Superficial Injury	Disease	Young	Fractures	Trauma
Lorikeet		1		1	1	2	2		1	1		1	3	1	1	6	4	9	9	43
Magpie								1				2				2	1	11	7	24
Pigeon	1														1		3	4	9	18
Cockatoo								1	1	1				2	2	1		3	5	16
Rosella											2			2	1			3	3	11
Duck			1												1			5	2	9
Dove												1	1				3		2	7
Honey Eater																	1	2	3	6
Owl														1				3	1	5
Kookaburra																			3	3
Frogmouth					1														1	2
Raven											1							1		2
Unknown																	2			2
Black Bird																		1		1
Budgie																			1	1
Chicken																			1	1
Eggs																	1			1
Ibis																		1		1
Kakariki																			1	1
Kingfisher																		1		1
Lovebird																			1	1
Mallee Fowl										1										1
Nightjar													1							1
Plover																	1			1
Sparrow																			1	1
Swallow																			1	1
Goose
Total	1	1	1	1	2	2	2	2	2	3	3	4	5	6	6	9	16	44	51	161
